# Supplementary material for: Effect of Mirror Therapy on Post-Needling Pain Following Deep Dry Needling of Myofascial Trigger Point in Lateral Elbow Pain: Prospective Controlled Pilot Trial
Source: J Clin Med. 2024 Mar 5;13(5):1490. doi: 10.3390/jcm13051490 (PMC10934708; doi:10.3390/jcm13051490)
Supplement: Supplementary file 1 [file jcm-13-01490-s001.zip]

Archive with 1 entries (1 files):
- jcm-2878672-supplementary.pdf
